# Supplementary material for: Spike Proteins of SARS-CoV-2 Induce Pathological Changes in Molecular Delivery and Metabolic Function in the Brain Endothelial Cells
Source: Viruses. 2021 Oct 8;13(10):2021. doi: 10.3390/v13102021 (PMC8538996; doi:10.3390/v13102021)
Supplement: Supplementary file 1 [file viruses-13-02021-s001.zip]

Archive with 1 entries (1 files):
- viruses-1365631-supplementary.pdf
